# Supplementary material for: ﻿Morphological and molecular identification of two new Marasmiellus species (Omphalotaceae, Agaricales) from Thailand
Source: MycoKeys. 2024 Sep 24;109:31–48. doi: 10.3897/mycokeys.109.129791 (PMC11445607; doi:10.3897/mycokeys.109.129791)
Supplement: XML Treatment for Marasmiellus thailandicus [file mycokeys.109.129791-treatment1.xml]

<!DOCTYPE tp:taxon-treatment
  PUBLIC "-//TaxonX//DTD Taxonomic Treatment Publishing DTD v0 20100105//EN" "tax-treatment-NSO.dtd">
<tp:taxon-treatment xmlns:tp="http://www.plazi.org/taxpub"><tp:treatment-meta><kwd-group><label>Taxon classification</label><kwd>
                <named-content content-type="kingdom">Fungi</named-content>
              </kwd><kwd>
                <named-content content-type="order">Agaricales</named-content>
              </kwd><kwd>
                <named-content content-type="family">Omphalotaceae</named-content>
              </kwd></kwd-group><mixed-citation publication-type="journal"><person-group><name><surname>Lu</surname><given-names>Wenhua</given-names></name><name><surname>Nutaratat</surname><given-names>Pumin</given-names></name><name><surname>Kumla</surname><given-names>Jaturong</given-names></name><name><surname>Tibpromma</surname><given-names>Saowaluck</given-names></name><name><surname>Elgorban</surname><given-names>Abdallah M.</given-names></name><name><surname>Karunarathna</surname><given-names>Samantha C.</given-names></name><name><surname>Suwannarach</surname><given-names>Nakarin</given-names></name></person-group><article-title>﻿Morphological and molecular identification of two new <italic><tp:taxon-name><tp:taxon-name-part taxon-name-part-type="genus" reg="Marasmiellus">Marasmiellus</tp:taxon-name-part></tp:taxon-name></italic> species (<tp:taxon-name><tp:taxon-name-part taxon-name-part-type="family">Omphalotaceae</tp:taxon-name-part></tp:taxon-name>, <tp:taxon-name><tp:taxon-name-part taxon-name-part-type="genus" reg="Agaricales">Agaricales</tp:taxon-name-part></tp:taxon-name>) from Thailand</article-title><source>MycoKeys</source><day>24</day><month>09</month><year>2024</year><volume>109</volume><fpage>31</fpage><lpage>48</lpage><pub-id pub-id-type="doi">10.3897/mycokeys.109.129791</pub-id></mixed-citation></tp:treatment-meta><tp:nomenclature><label>﻿</label><tp:taxon-name>
              <object-id xmlns:xlink="http://www.w3.org/1999/xlink" content-type="arpha" xlink:type="simple">7B1E4EBC-59D7-5778-BF25-0C5434A843ED</object-id>
              <tp:taxon-name-part taxon-name-part-type="genus" reg="Marasmiellus">Marasmiellus</tp:taxon-name-part>
              <tp:taxon-name-part taxon-name-part-type="species" reg="thailandicus">thailandicus</tp:taxon-name-part>
              <object-id xmlns:xlink="http://www.w3.org/1999/xlink" content-type="mycobank" xlink:type="simple">854272</object-id>
            </tp:taxon-name><tp:taxon-authority>W. Lu, N. Suwannar. &amp; J. Kumla</tp:taxon-authority><tp:taxon-status xmlns:xlink="http://www.w3.org/1999/xlink" xlink:type="simple">sp. nov.</tp:taxon-status><xref ref-type="fig" rid="F2">Figs 2A, B</xref><xref ref-type="fig" rid="F3">, 3</xref></tp:nomenclature><tp:treatment-sec sec-type="material" id="SECID0E5MCI"><title>Type.</title><p>Thailand • Chiang Mai Province, Chiang Mai University; <named-content xmlns:xlink="http://www.w3.org/1999/xlink" content-type="dwc:verbatimCoordinates" xlink:type="simple"><named-content content-type="geo-json" specific-use="{&#34;type&#34;:&#34;Point&#34;,&#34;coordinates&#34;:[98.956389,18.801389]}" id="NCID0EHNCI" xlink:type="simple">18°48'5"N, 98°57'23"E</named-content></named-content>; elevation 337 m; on bark of <italic><tp:taxon-name><tp:taxon-name-part taxon-name-part-type="genus" reg="Lagerstroemia">Lagerstroemia</tp:taxon-name-part><tp:taxon-name-part taxon-name-part-type="species" reg="macrocarpa">macrocarpa</tp:taxon-name-part></tp:taxon-name></italic> Wall. ex Kurz, 5 August 2023, N. Suwannarach &amp; J. Kumla (CMUB40052). GenBank accession numbers <ext-link xmlns:xlink="http://www.w3.org/1999/xlink" ext-link-type="gen" xlink:href="PP889929" xlink:type="simple">PP889929</ext-link> (nrITS) and <ext-link xmlns:xlink="http://www.w3.org/1999/xlink" ext-link-type="gen" xlink:href="PP890009" xlink:type="simple">PP890009</ext-link> (<abbrev xmlns:xlink="http://www.w3.org/1999/xlink" xlink:title="nuclear ribosomal RNA large subunit" id="ABBRID0EKOCI" xlink:type="simple">nrLSU</abbrev>).</p></tp:treatment-sec><tp:treatment-sec sec-type="etymology" id="SECID0EOOCI"><title>Etymology.</title><p>“<italic>thailandicus</italic>” refers to the country Thailand, where the type species was collected.</p></tp:treatment-sec><tp:treatment-sec sec-type="diagnosis" id="SECID0E5OCI"><title>Diagnosis.</title><p>Differs from <italic><tp:taxon-name><tp:taxon-name-part taxon-name-part-type="genus" reg="Marasmiellus">M.</tp:taxon-name-part><tp:taxon-name-part taxon-name-part-type="species" reg="candidus">candidus</tp:taxon-name-part></tp:taxon-name></italic> by the presence of a reddish gray to dull red, dry, radially wrinkled surface, grooved pileus with distant lamellae, and obovate or ellipsoid spores.</p></tp:treatment-sec><tp:treatment-sec sec-type="Macrostructures" id="SECID0EYPCI"><title>Macrostructures.</title><p><bold><italic>Basidiomata</italic></bold> small-sized, marasmioid. <bold><italic>Pileus</italic></bold> 6–20 mm diam., hemispherical first, expanding to plano-convex with slightly concave, radially sulcate with age, with involute then deflexed or straight margin, not distinctly hygrophanous, translucently striate up to center, reddish gray (10B2) to dull red (10B3) all over with grayish red (7B3) center, grayish red (7B3) margin, surface smooth, dry, and dull. <bold><italic>Lamellae</italic></bold> distant, broadly adnate to subdecurrent, sometimes anastomosing, white to cream-colored, with a reddish white (7A2) edge, particularly in young specimens, I = 2–3, L = 11–14. <bold><italic>Stipe</italic></bold> 4–8 × 1–2 mm, cylindrical, curved, base often slightly swollen, inconspicuous fibrils or scurfy, creamy-white at apex, slightly reddish white (7A2) at the base, dry, pruinose all over, <bold><italic>Context</italic></bold> thin, fistulose or solid, concolorous with surface. <bold><italic>Smell and taste</italic></bold> indistinct.</p><fig id="F2" position="float" orientation="portrait"><object-id xmlns:xlink="http://www.w3.org/1999/xlink" content-type="doi" xlink:type="simple">10.3897/mycokeys.109.129791.figure2</object-id><object-id xmlns:xlink="http://www.w3.org/1999/xlink" content-type="arpha" xlink:type="simple">946C7E9D-3C84-524A-B7F1-3BE4D546C110</object-id><label>Figure 2.</label><caption><p>Habitat of <italic><tp:taxon-name><tp:taxon-name-part taxon-name-part-type="genus" reg="Marasmiellus">Marasmiellus</tp:taxon-name-part></tp:taxon-name></italic> species in the present study <bold>A</bold>, <bold>B</bold><italic><tp:taxon-name><tp:taxon-name-part taxon-name-part-type="genus" reg="Marasmiellus">Marasmiellus</tp:taxon-name-part><tp:taxon-name-part taxon-name-part-type="species" reg="thailandicus">thailandicus</tp:taxon-name-part></tp:taxon-name></italic> (CMUB40052, holotype) <bold>C</bold><italic><tp:taxon-name><tp:taxon-name-part taxon-name-part-type="genus" reg="Marasmiellus">Marasmiellus</tp:taxon-name-part><tp:taxon-name-part taxon-name-part-type="species" reg="minutisporus">minutisporus</tp:taxon-name-part></tp:taxon-name></italic> (CMUB40054, holotype) <bold>D</bold><italic><tp:taxon-name><tp:taxon-name-part taxon-name-part-type="genus" reg="Marasmiellus">Marasmiellus</tp:taxon-name-part><tp:taxon-name-part taxon-name-part-type="species" reg="scandens">scandens</tp:taxon-name-part></tp:taxon-name></italic> (CMUB40056, new record). Scale bars: 10 mm (<bold>A–D</bold>).</p></caption><graphic xmlns:xlink="http://www.w3.org/1999/xlink" xlink:href="mycokeys-109-031-g002.jpg" position="float" orientation="portrait" xlink:type="simple" id="oo_1138164.jpg"><uri content-type="original_file" xlink:type="simple">https://binary.pensoft.net/fig/1138164</uri></graphic></fig></tp:treatment-sec><tp:treatment-sec sec-type="Microstructures" id="SECID0EHTCI"><title>Microstructures.</title><p><bold><italic>Basidiospores</italic></bold> (–12)13–16(–17) × 4–5(–6) μm (average = 15 × 5 μm), Q = (2.1)2.5–3.5(–3.75), Qm = 3.05 ± 0.38, sub-cylindrical to elongate with apiculus, inamyloid, thin-walled. <bold><italic>Basidia</italic></bold> 20–45 × 7–11 μm, 4-spored, clavate, sterigmata up to 5 μm. <bold><italic>Cheilocystidia</italic></bold> 50–53 × 8–13 μm, clavate. <bold><italic>Pleurocystidia</italic></bold> absent. <bold><italic>Trama hyphae</italic></bold> cylindrical, thin-walled, hyaline, inamyloid. <bold><italic>Pileipellis</italic></bold>, a cutis with transitions to a trichoderm, made up of cylindrical; pigment brown, intracellular and minutely incrusting, hyphal 2–4 μm, negative in Melzer’s reagent. <bold><italic>Stipitipellis</italic></bold>, a cutis of parallel, somewhat skewed, cylindrical, or clavate-shaped, smooth hyphae, thin-walled, up to 7.5 um wide. <bold><italic>Caulocystidia</italic></bold> absent. <bold><italic>Clamp connection</italic></bold> present.</p><fig id="F3" position="float" orientation="portrait"><object-id xmlns:xlink="http://www.w3.org/1999/xlink" content-type="doi" xlink:type="simple">10.3897/mycokeys.109.129791.figure3</object-id><object-id xmlns:xlink="http://www.w3.org/1999/xlink" content-type="arpha" xlink:type="simple">F2F25707-76CC-5621-86B6-CFB1C5F9AB0B</object-id><label>Figure 3.</label><caption><p><italic><tp:taxon-name><tp:taxon-name-part taxon-name-part-type="genus" reg="Marasmiellus">Marasmiellus</tp:taxon-name-part><tp:taxon-name-part taxon-name-part-type="species" reg="thailandicus">thailandicus</tp:taxon-name-part></tp:taxon-name></italic> (CMUB40052, <bold>holotype</bold>) <bold>A</bold> basidiospores <bold>B</bold> basidia <bold>C</bold> cheilocystidia <bold>D</bold> terminal elements of pileipellis <bold>E</bold> hyphae of stipe. Scale bars: 10 μm (<bold>A–E</bold>).</p></caption><graphic xmlns:xlink="http://www.w3.org/1999/xlink" xlink:href="mycokeys-109-031-g003.jpg" position="float" orientation="portrait" xlink:type="simple" id="oo_1138166.jpg"><uri content-type="original_file" xlink:type="simple">https://binary.pensoft.net/fig/1138166</uri></graphic></fig></tp:treatment-sec><tp:treatment-sec sec-type="ecology" id="SECID0EZVCI"><title>Ecology and distribution.</title><p>Caespitose, in small groups growing on the bark of <italic><tp:taxon-name><tp:taxon-name-part taxon-name-part-type="genus" reg="Lagerstroemia">Lagerstroemia</tp:taxon-name-part><tp:taxon-name-part taxon-name-part-type="species" reg="macrocarpa">macrocarpa</tp:taxon-name-part></tp:taxon-name></italic>. Known only from the type locality in northern Thailand.</p></tp:treatment-sec><tp:treatment-sec sec-type="material" id="SECID0EUWCI"><title>Additional material examined.</title><p>Thailand, • Chiang Mai Province, Chiang Mai University; <named-content xmlns:xlink="http://www.w3.org/1999/xlink" content-type="dwc:verbatimCoordinates" xlink:type="simple"><named-content content-type="geo-json" specific-use="{&#34;type&#34;:&#34;Point&#34;,&#34;coordinates&#34;:[98.956389,18.801389]}" id="NCID0E4WCI" xlink:type="simple">18°48'5"N, 98°57'23"E</named-content></named-content>; elevation 337 m; on bark of <italic><tp:taxon-name><tp:taxon-name-part taxon-name-part-type="genus" reg="Lagerstroemia">Lagerstroemia</tp:taxon-name-part><tp:taxon-name-part taxon-name-part-type="species" reg="macrocarpa">macrocarpa</tp:taxon-name-part></tp:taxon-name></italic>, 24 August 2023, N. Suwannarach &amp; J. Kumla (CMUB40053). GenBank accession numbers <ext-link xmlns:xlink="http://www.w3.org/1999/xlink" ext-link-type="gen" xlink:href="PP889930" xlink:type="simple">PP889930</ext-link> (nrITS) and <ext-link xmlns:xlink="http://www.w3.org/1999/xlink" ext-link-type="gen" xlink:href="PP889930" xlink:type="simple">PP889930</ext-link> (<abbrev xmlns:xlink="http://www.w3.org/1999/xlink" xlink:title="nuclear ribosomal RNA large subunit" id="ABBRID0EAYCI" xlink:type="simple">nrLSU</abbrev>).</p></tp:treatment-sec></tp:taxon-treatment>
