# Supplementary material for: ﻿Morphological and molecular identification of two new Marasmiellus species (Omphalotaceae, Agaricales) from Thailand
Source: MycoKeys. 2024 Sep 24;109:31–48. doi: 10.3897/mycokeys.109.129791 (PMC11445607; doi:10.3897/mycokeys.109.129791)
Supplement: XML Treatment for Marasmiellus minutisporus [file mycokeys.109.129791-treatment2.xml]

<!DOCTYPE tp:taxon-treatment
  PUBLIC "-//TaxonX//DTD Taxonomic Treatment Publishing DTD v0 20100105//EN" "tax-treatment-NSO.dtd">
<tp:taxon-treatment xmlns:tp="http://www.plazi.org/taxpub"><tp:treatment-meta><kwd-group><label>Taxon classification</label><kwd>
                <named-content content-type="kingdom">Fungi</named-content>
              </kwd><kwd>
                <named-content content-type="order">Agaricales</named-content>
              </kwd><kwd>
                <named-content content-type="family">Omphalotaceae</named-content>
              </kwd></kwd-group><mixed-citation publication-type="journal"><person-group><name><surname>Lu</surname><given-names>Wenhua</given-names></name><name><surname>Nutaratat</surname><given-names>Pumin</given-names></name><name><surname>Kumla</surname><given-names>Jaturong</given-names></name><name><surname>Tibpromma</surname><given-names>Saowaluck</given-names></name><name><surname>Elgorban</surname><given-names>Abdallah M.</given-names></name><name><surname>Karunarathna</surname><given-names>Samantha C.</given-names></name><name><surname>Suwannarach</surname><given-names>Nakarin</given-names></name></person-group><article-title>﻿Morphological and molecular identification of two new <italic><tp:taxon-name><tp:taxon-name-part taxon-name-part-type="genus" reg="Marasmiellus">Marasmiellus</tp:taxon-name-part></tp:taxon-name></italic> species (<tp:taxon-name><tp:taxon-name-part taxon-name-part-type="family">Omphalotaceae</tp:taxon-name-part></tp:taxon-name>, <tp:taxon-name><tp:taxon-name-part taxon-name-part-type="genus" reg="Agaricales">Agaricales</tp:taxon-name-part></tp:taxon-name>) from Thailand</article-title><source>MycoKeys</source><day>24</day><month>09</month><year>2024</year><volume>109</volume><fpage>31</fpage><lpage>48</lpage><pub-id pub-id-type="doi">10.3897/mycokeys.109.129791</pub-id></mixed-citation></tp:treatment-meta><tp:nomenclature><label>﻿</label><tp:taxon-name>
              <object-id xmlns:xlink="http://www.w3.org/1999/xlink" content-type="arpha" xlink:type="simple">A118B6C4-CD3B-5220-A2EC-0E1EED789A62</object-id>
              <tp:taxon-name-part taxon-name-part-type="genus" reg="Marasmiellus">Marasmiellus</tp:taxon-name-part>
              <tp:taxon-name-part taxon-name-part-type="species" reg="minutisporus">minutisporus</tp:taxon-name-part>
              <object-id xmlns:xlink="http://www.w3.org/1999/xlink" content-type="mycobank" xlink:type="simple">854273</object-id>
            </tp:taxon-name><tp:taxon-authority>W. Lu, P. Nutaratat &amp; J. Kumla</tp:taxon-authority><tp:taxon-status xmlns:xlink="http://www.w3.org/1999/xlink" xlink:type="simple">sp. nov.</tp:taxon-status><xref ref-type="fig" rid="F2">Figs 2C</xref><xref ref-type="fig" rid="F4">, 4</xref></tp:nomenclature><tp:treatment-sec sec-type="material" id="SECID0EWZCI"><title>Type.</title><p>Thailand • Phatthalung Province, Khuan Khanun, Sago Palm (<italic><tp:taxon-name><tp:taxon-name-part taxon-name-part-type="genus" reg="Metroxylon">Metroxylon</tp:taxon-name-part><tp:taxon-name-part taxon-name-part-type="species" reg="sagu">sagu</tp:taxon-name-part></tp:taxon-name></italic>) Forest, <named-content xmlns:xlink="http://www.w3.org/1999/xlink" content-type="dwc:verbatimCoordinates" xlink:type="simple"><named-content content-type="geo-json" specific-use="{&#34;type&#34;:&#34;Point&#34;,&#34;coordinates&#34;:[99.996389,7.733889]}" id="NCID0EK1CI" xlink:type="simple">7°44'02"N, 99°59'47"E</named-content></named-content>; elevation 23 m; on decaying leaf and branches of deciduous tree; 6 September 2023; P. Nutaratat, P., Suwannarach &amp; J. Kumla, (CMUB40054). GenBank accession numbers <ext-link xmlns:xlink="http://www.w3.org/1999/xlink" ext-link-type="gen" xlink:href="PP889930" xlink:type="simple">PP889930</ext-link> (nrITS) and <ext-link xmlns:xlink="http://www.w3.org/1999/xlink" ext-link-type="gen" xlink:href="PP890011" xlink:type="simple">PP890011</ext-link> (<abbrev xmlns:xlink="http://www.w3.org/1999/xlink" xlink:title="nuclear ribosomal RNA large subunit" id="ABBRID0EL2CI" xlink:type="simple">nrLSU</abbrev>).</p></tp:treatment-sec><tp:treatment-sec sec-type="etymology" id="SECID0EP2CI"><title>Etymology.</title><p>“<italic>minutisporus</italic>” refers to the small basidiospores of this species.</p></tp:treatment-sec><tp:treatment-sec sec-type="diagnosis" id="SECID0E62CI"><title>Diagnosis.</title><p>Differs from <italic><tp:taxon-name><tp:taxon-name-part taxon-name-part-type="genus" reg="Marasmiellus">M.</tp:taxon-name-part><tp:taxon-name-part taxon-name-part-type="species" reg="virgatocutis">virgatocutis</tp:taxon-name-part></tp:taxon-name></italic> by the grayish-brown, convex, wrinkled pileus, longer pileus terminal, smaller elongated spores, and caulocystidia.</p></tp:treatment-sec><tp:treatment-sec sec-type="Macrostructures" id="SECID0EZ3CI"><title>Macrostructures.</title><p><bold><italic>Basidiomata</italic></bold> small-sized, marasmioid. <bold><italic>Pileus</italic></bold> 5–11 mm diam., thin, then expanding to applanate, with slightly inflexed, pulvinate when young, then deflexed, finally reflexed, and undulating margin, convex when age with depressed to umbilicate at disc., grayish brown (7D3), often with grey, brown, or dark gray (1F1) at the center, gray at the margin; often radially wrinkled, surface dry, slightly pruinose to tomentose under the lens. <bold><italic>Lamellae</italic></bold> distant, often more or less reduced, white to sordid beige with a concolorous overall, pruinose edge, I = 1–3, L = 13–16. <bold><italic>Stipe</italic></bold> 4–9 × 1 mm, cylindrical, often subbulbous at the base, off-white at the apex, fourth to fifth downward, and black or gray at the stipe base, entirely white pruinose, with basal tomentum. <bold><italic>Context</italic></bold> thin, soft, white, fistulose. <bold><italic>Smell and taste</italic></bold> none.</p><fig id="F4" position="float" orientation="portrait"><object-id xmlns:xlink="http://www.w3.org/1999/xlink" content-type="doi" xlink:type="simple">10.3897/mycokeys.109.129791.figure4</object-id><object-id xmlns:xlink="http://www.w3.org/1999/xlink" content-type="arpha" xlink:type="simple">802D9279-20A6-5FA4-B320-B0C8A13C91B1</object-id><label>Figure 4.</label><caption><p><italic><tp:taxon-name><tp:taxon-name-part taxon-name-part-type="genus" reg="Marasmiellus">Marasmiellus</tp:taxon-name-part><tp:taxon-name-part taxon-name-part-type="species" reg="minutisporus">minutisporus</tp:taxon-name-part></tp:taxon-name></italic> (CMUB40054, <bold>holotype</bold>) <bold>A</bold> basidiospores <bold>B</bold> basidia <bold>C</bold> cheilocystidia <bold>D</bold> elements of pileipellis <bold>E</bold> hyphae elements of stipe and caulocystidia. Scale bars: 5 μm (<bold>A</bold>); 10 μm (<bold>B–E</bold>).</p></caption><graphic xmlns:xlink="http://www.w3.org/1999/xlink" xlink:href="mycokeys-109-031-g004.jpg" position="float" orientation="portrait" xlink:type="simple" id="oo_1138168.jpg"><uri content-type="original_file" xlink:type="simple">https://binary.pensoft.net/fig/1138168</uri></graphic></fig></tp:treatment-sec><tp:treatment-sec sec-type="Microstructures" id="SECID0EDADI"><title>Microstructures.</title><p><bold><italic>Basidiospores</italic></bold> (11)12–15(–16) × (3)4–5 μm (average = 14 × 4 μm), Q = (2.6)2.8–4(4.67), Qm = 3.5 ± 0.56, hyaline, inamyloid, cylindrical to fusiform, thin-walled. <bold><italic>Basidia</italic></bold> 25–28 × 7–9 μm, 4-spored, sterigmata up to 5 μm long, clavate. <bold><italic>Lamella edge</italic></bold> sterile. <bold><italic>Cheilocystidia</italic></bold> 30–33 × 12–15 μm, somewhat clavate to subglobose, <bold><italic>Pleurocystidia</italic></bold> absent. <bold><italic>Pileipellis</italic></bold> a cutis made up of 4.0–10 μm wide, inamyloid, inflated or cylindrical hyphae, with scattered suberect to erect, thin-walled, smooth, sometimes terminal elements up to 61–99 × 3.0–10 μm, gradually tapering to an acute or rounded apex. <bold><italic>Stipitipellis</italic></bold> a cutis composed of cylindrical, inamyloid, parallel, slightly, not incrusted, smooth, thick-walled. <bold><italic>Caulocystidia</italic></bold> 25–50 × 4–5 μm, adpressed to erect, cylindrical, clavate, smooth, thin-walled. <bold><italic>Clamp connection</italic></bold> present.</p></tp:treatment-sec><tp:treatment-sec sec-type="ecology" id="SECID0EGBDI"><title>Ecology and distribution.</title><p>Solitary to caespitose, in small groups growing on decaying leaves and twigs of deciduous trees. Known only from the type locality in southern Thailand.</p></tp:treatment-sec><tp:treatment-sec sec-type="material" id="SECID0E6BDI"><title>Additional material examined.</title><p>Thailand • Phatthalung Province, Khuan Khanun, Sago Palm (<italic><tp:taxon-name><tp:taxon-name-part taxon-name-part-type="genus" reg="Metroxylon">Metroxylon</tp:taxon-name-part><tp:taxon-name-part taxon-name-part-type="species" reg="sagu">sagu</tp:taxon-name-part></tp:taxon-name></italic>) Forest, <named-content xmlns:xlink="http://www.w3.org/1999/xlink" content-type="dwc:verbatimCoordinates" xlink:type="simple"><named-content content-type="geo-json" specific-use="{&#34;type&#34;:&#34;Point&#34;,&#34;coordinates&#34;:[99.996111,7.733889]}" id="NCID0ETCDI" xlink:type="simple">7°44'02"N, 99°59'46"E</named-content></named-content>; elevation 23 m; on decaying leaf and twigs of deciduous tree; 7 September 2023; P. Nutaratat, N. Suwannarach &amp; J. Kumla, (CMUB40055). GenBank accession numbers <ext-link xmlns:xlink="http://www.w3.org/1999/xlink" ext-link-type="gen" xlink:href="PP889932" xlink:type="simple">PP889932</ext-link> (nrITS) and <ext-link xmlns:xlink="http://www.w3.org/1999/xlink" ext-link-type="gen" xlink:href="PP890012" xlink:type="simple">PP890012</ext-link> (<abbrev xmlns:xlink="http://www.w3.org/1999/xlink" xlink:title="nuclear ribosomal RNA large subunit" id="ABBRID0EUDDI" xlink:type="simple">nrLSU</abbrev>).</p></tp:treatment-sec><tp:treatment-sec><!--Section generated to contain objects referenced in tp:taxon-treatment.--><fig id="F2" position="float" orientation="portrait"><object-id xmlns:xlink="http://www.w3.org/1999/xlink" content-type="doi" xlink:type="simple">10.3897/mycokeys.109.129791.figure2</object-id><object-id xmlns:xlink="http://www.w3.org/1999/xlink" content-type="arpha" xlink:type="simple">946C7E9D-3C84-524A-B7F1-3BE4D546C110</object-id><label>Figure 2.</label><caption><p>Habitat of <italic><tp:taxon-name><tp:taxon-name-part taxon-name-part-type="genus" reg="Marasmiellus">Marasmiellus</tp:taxon-name-part></tp:taxon-name></italic> species in the present study <bold>A</bold>, <bold>B</bold><italic><tp:taxon-name><tp:taxon-name-part taxon-name-part-type="genus" reg="Marasmiellus">Marasmiellus</tp:taxon-name-part><tp:taxon-name-part taxon-name-part-type="species" reg="thailandicus">thailandicus</tp:taxon-name-part></tp:taxon-name></italic> (CMUB40052, holotype) <bold>C</bold><italic><tp:taxon-name><tp:taxon-name-part taxon-name-part-type="genus" reg="Marasmiellus">Marasmiellus</tp:taxon-name-part><tp:taxon-name-part taxon-name-part-type="species" reg="minutisporus">minutisporus</tp:taxon-name-part></tp:taxon-name></italic> (CMUB40054, holotype) <bold>D</bold><italic><tp:taxon-name><tp:taxon-name-part taxon-name-part-type="genus" reg="Marasmiellus">Marasmiellus</tp:taxon-name-part><tp:taxon-name-part taxon-name-part-type="species" reg="scandens">scandens</tp:taxon-name-part></tp:taxon-name></italic> (CMUB40056, new record). Scale bars: 10 mm (<bold>A–D</bold>).</p></caption><graphic xmlns:xlink="http://www.w3.org/1999/xlink" xlink:href="mycokeys-109-031-g002.jpg" position="float" orientation="portrait" xlink:type="simple" id="oo_1138164.jpg"><uri content-type="original_file" xlink:type="simple">https://binary.pensoft.net/fig/1138164</uri></graphic></fig></tp:treatment-sec></tp:taxon-treatment>
