# Supplementary material for: ﻿Morphological and molecular identification of two new Marasmiellus species (Omphalotaceae, Agaricales) from Thailand
Source: MycoKeys. 2024 Sep 24;109:31–48. doi: 10.3897/mycokeys.109.129791 (PMC11445607; doi:10.3897/mycokeys.109.129791)
Supplement: XML Treatment for Marasmiellus scandens [file mycokeys.109.129791-treatment3.xml]

<!DOCTYPE tp:taxon-treatment
  PUBLIC "-//TaxonX//DTD Taxonomic Treatment Publishing DTD v0 20100105//EN" "tax-treatment-NSO.dtd">
<tp:taxon-treatment xmlns:tp="http://www.plazi.org/taxpub"><tp:treatment-meta><kwd-group><label>Taxon classification</label><kwd>
                <named-content content-type="kingdom">Fungi</named-content>
              </kwd><kwd>
                <named-content content-type="order">Agaricales</named-content>
              </kwd><kwd>
                <named-content content-type="family">Omphalotaceae</named-content>
              </kwd></kwd-group><mixed-citation publication-type="journal"><person-group><name><surname>Lu</surname><given-names>Wenhua</given-names></name><name><surname>Nutaratat</surname><given-names>Pumin</given-names></name><name><surname>Kumla</surname><given-names>Jaturong</given-names></name><name><surname>Tibpromma</surname><given-names>Saowaluck</given-names></name><name><surname>Elgorban</surname><given-names>Abdallah M.</given-names></name><name><surname>Karunarathna</surname><given-names>Samantha C.</given-names></name><name><surname>Suwannarach</surname><given-names>Nakarin</given-names></name></person-group><article-title>﻿Morphological and molecular identification of two new <italic><tp:taxon-name><tp:taxon-name-part taxon-name-part-type="genus" reg="Marasmiellus">Marasmiellus</tp:taxon-name-part></tp:taxon-name></italic> species (<tp:taxon-name><tp:taxon-name-part taxon-name-part-type="family">Omphalotaceae</tp:taxon-name-part></tp:taxon-name>, <tp:taxon-name><tp:taxon-name-part taxon-name-part-type="genus" reg="Agaricales">Agaricales</tp:taxon-name-part></tp:taxon-name>) from Thailand</article-title><source>MycoKeys</source><day>24</day><month>09</month><year>2024</year><volume>109</volume><fpage>31</fpage><lpage>48</lpage><pub-id pub-id-type="doi">10.3897/mycokeys.109.129791</pub-id></mixed-citation></tp:treatment-meta><tp:nomenclature><label>﻿</label><tp:taxon-name>
              <object-id xmlns:xlink="http://www.w3.org/1999/xlink" content-type="arpha" xlink:type="simple">B9AF3E69-5E94-518E-94A8-B3649C33B8EB</object-id>
              <tp:taxon-name-part taxon-name-part-type="genus" reg="Marasmiellus">Marasmiellus</tp:taxon-name-part>
              <tp:taxon-name-part taxon-name-part-type="species" reg="scandens">scandens</tp:taxon-name-part>
              <object-id xmlns:xlink="http://www.w3.org/1999/xlink" content-type="mycobank" xlink:type="simple">300136</object-id>
            </tp:taxon-name><tp:taxon-authority>(Massee) Dennis &amp; D.A. Reid, Kew Bull. [11](2): 289 (1957)</tp:taxon-authority><xref ref-type="fig" rid="F2">Figs 2D</xref><xref ref-type="fig" rid="F5">, 5</xref></tp:nomenclature><tp:treatment-sec sec-type="Macrostructures" id="SECID0EJFDI"><title>Macrostructures.</title><p><bold><italic>Basidiomata</italic></bold> small-sized, marasmioid. <bold><italic>Pileus</italic></bold> 5–10 mm diam., orbicular when young and then convex at age, streaked from disc to margin, margin entire, wavy to irregular, decurved or greatly reflexed, surface dry, smooth, white pruinose, white to grayish orange (5B4–5), grayish orange (5B4) at the margin. <bold><italic>Lamellae</italic></bold> adnate, subdistant, with 2–3 series of lamellulae, 14–16 major lamellae, unequal, narrow, pale white at face and edge. Smell and taste none. <bold><italic>Stipe</italic></bold> 4–6 × 1–2 mm, often curved, lateral or central, disc at the base, dry, surface smooth, whitish to pale orange (5A3); Context thick, fistulose, orange white (5A2–3).</p><fig id="F5" position="float" orientation="portrait"><object-id xmlns:xlink="http://www.w3.org/1999/xlink" content-type="doi" xlink:type="simple">10.3897/mycokeys.109.129791.figure5</object-id><object-id xmlns:xlink="http://www.w3.org/1999/xlink" content-type="arpha" xlink:type="simple">C731A335-0483-5D32-B62C-148AB2D95001</object-id><label>Figure 5.</label><caption><p><italic><tp:taxon-name><tp:taxon-name-part taxon-name-part-type="genus" reg="Marasmiellus">Marasmiellus</tp:taxon-name-part><tp:taxon-name-part taxon-name-part-type="species" reg="scandens">scandens</tp:taxon-name-part></tp:taxon-name></italic> (CMUB40056, new record) <bold>A</bold> basidiospores <bold>B</bold> basidia <bold>C</bold> cheilocystidia <bold>D</bold> terminal elements of pileipellis. Scale bars: 5 µm (<bold>A–C</bold>); 10 µm (<bold>D</bold>).</p></caption><graphic xmlns:xlink="http://www.w3.org/1999/xlink" xlink:href="mycokeys-109-031-g005.jpg" position="float" orientation="portrait" xlink:type="simple" id="oo_1138170.jpg"><uri content-type="original_file" xlink:type="simple">https://binary.pensoft.net/fig/1138170</uri></graphic></fig></tp:treatment-sec><tp:treatment-sec sec-type="Microstructures" id="SECID0EBIDI"><title>Microstructures.</title><p><bold><italic>Basidiospores</italic></bold> 7–9(–10) × (3)3.5–4.5(–6) µm (average = 8 × 4.5 μm), Q = 1.4–1.8(–2), Qm = 1.74 ± 0.11, broadly ellipsoid, smooth, hyaline, inamyloid, thin-walled. Basidia 10–12.5 × 3–4.5 µm, clavate, 4-spored, sterigmata up to 1.5 µm. <bold><italic>Cheilocystidia</italic></bold> abundant, 15–17(–22) × 8–9(–11) µm, broom-cell type with finger-like excrescences in the upper half, hyaline, thin-walled. <bold><italic>Pleurocystidia</italic></bold> absent. <bold><italic>Pileipellis</italic></bold> with poorly <bold><italic>Ramealis</italic></bold>-structure, <bold><italic>trama</italic></bold> hyphae 4–9 µm, negative in Melzer’s reagent. <bold><italic>Stipitipellis</italic></bold> hyphae up to 5 μm wide, smooth, thin-walled, <bold><italic>trama</italic></bold> not observed, negative in Melzer’s reagent. <bold><italic>Clamp connections</italic></bold> present.</p></tp:treatment-sec><tp:treatment-sec sec-type="ecology" id="SECID0EJJDI"><title>Ecology and distribution.</title><p>Caespitose, in small groups on decaying leaf of <italic><tp:taxon-name><tp:taxon-name-part taxon-name-part-type="genus" reg="Metroxylon">Metroxylon</tp:taxon-name-part><tp:taxon-name-part taxon-name-part-type="species" reg="sagu">sagu</tp:taxon-name-part></tp:taxon-name></italic> in southern Thailand (This study), on <italic><tp:taxon-name><tp:taxon-name-part taxon-name-part-type="genus" reg="Aquilaria">Aquilaria</tp:taxon-name-part><tp:taxon-name-part taxon-name-part-type="species" reg="sinensis">sinensis</tp:taxon-name-part></tp:taxon-name></italic> (agarwood) trees in China (<xref ref-type="bibr" rid="B52">Zhang et al. 2023</xref>), and on the stem of mangosteen in Malaysia (<xref ref-type="bibr" rid="B47">Turner 1971</xref>), on cocoa in Australia, Ghana, Caribbean, Papua New Guinea, and Solomon Islands (<xref ref-type="bibr" rid="B2">Amoako-Attah et al. 2020</xref>; <xref ref-type="bibr" rid="B1">Ali et al. 2021</xref>), on coffee in Fiji, Guinea, and Sierra Leone (<xref ref-type="bibr" rid="B21">Lu et al. 2022</xref>).</p></tp:treatment-sec><tp:treatment-sec sec-type="material" id="SECID0E5LDI"><title>Material examined.</title><p>Thailand • Phatthalung Province, Khuan Khanun, Sago Palm (<italic><tp:taxon-name><tp:taxon-name-part taxon-name-part-type="genus" reg="Metroxylon">Metroxylon</tp:taxon-name-part><tp:taxon-name-part taxon-name-part-type="species" reg="sagu">sagu</tp:taxon-name-part></tp:taxon-name></italic>) Forest, <named-content xmlns:xlink="http://www.w3.org/1999/xlink" content-type="dwc:verbatimCoordinates" xlink:type="simple"><named-content content-type="geo-json" specific-use="{&#34;type&#34;:&#34;Point&#34;,&#34;coordinates&#34;:[99.996389,7.733889]}" id="NCID0ESMDI" xlink:type="simple">7°44'02"N, 99°59'47"E</named-content></named-content>; elevation 24 m; on decaying leaf of <italic><tp:taxon-name><tp:taxon-name-part taxon-name-part-type="genus" reg="Metroxylon">Metroxylon</tp:taxon-name-part><tp:taxon-name-part taxon-name-part-type="species" reg="sagu">sagu</tp:taxon-name-part></tp:taxon-name></italic>; 3 September 2023; P. Nutaratat, N. Suwannarach &amp; J. Kumla, (CMUB40056). GenBank accession numbers <ext-link xmlns:xlink="http://www.w3.org/1999/xlink" ext-link-type="gen" xlink:href="PP889933" xlink:type="simple">PP889933</ext-link> (nrITS) and <ext-link xmlns:xlink="http://www.w3.org/1999/xlink" ext-link-type="gen" xlink:href="PP890013" xlink:type="simple">PP890013</ext-link> (<abbrev xmlns:xlink="http://www.w3.org/1999/xlink" xlink:title="nuclear ribosomal RNA large subunit" id="ABBRID0EVNDI" xlink:type="simple">nrLSU</abbrev>).</p></tp:treatment-sec><tp:treatment-sec><!--Section generated to contain objects referenced in tp:taxon-treatment.--><fig id="F2" position="float" orientation="portrait"><object-id xmlns:xlink="http://www.w3.org/1999/xlink" content-type="doi" xlink:type="simple">10.3897/mycokeys.109.129791.figure2</object-id><object-id xmlns:xlink="http://www.w3.org/1999/xlink" content-type="arpha" xlink:type="simple">946C7E9D-3C84-524A-B7F1-3BE4D546C110</object-id><label>Figure 2.</label><caption><p>Habitat of <italic><tp:taxon-name><tp:taxon-name-part taxon-name-part-type="genus" reg="Marasmiellus">Marasmiellus</tp:taxon-name-part></tp:taxon-name></italic> species in the present study <bold>A</bold>, <bold>B</bold><italic><tp:taxon-name><tp:taxon-name-part taxon-name-part-type="genus" reg="Marasmiellus">Marasmiellus</tp:taxon-name-part><tp:taxon-name-part taxon-name-part-type="species" reg="thailandicus">thailandicus</tp:taxon-name-part></tp:taxon-name></italic> (CMUB40052, holotype) <bold>C</bold><italic><tp:taxon-name><tp:taxon-name-part taxon-name-part-type="genus" reg="Marasmiellus">Marasmiellus</tp:taxon-name-part><tp:taxon-name-part taxon-name-part-type="species" reg="minutisporus">minutisporus</tp:taxon-name-part></tp:taxon-name></italic> (CMUB40054, holotype) <bold>D</bold><italic><tp:taxon-name><tp:taxon-name-part taxon-name-part-type="genus" reg="Marasmiellus">Marasmiellus</tp:taxon-name-part><tp:taxon-name-part taxon-name-part-type="species" reg="scandens">scandens</tp:taxon-name-part></tp:taxon-name></italic> (CMUB40056, new record). Scale bars: 10 mm (<bold>A–D</bold>).</p></caption><graphic xmlns:xlink="http://www.w3.org/1999/xlink" xlink:href="mycokeys-109-031-g002.jpg" position="float" orientation="portrait" xlink:type="simple" id="oo_1138164.jpg"><uri content-type="original_file" xlink:type="simple">https://binary.pensoft.net/fig/1138164</uri></graphic></fig></tp:treatment-sec><ref-list><ref id="B52"><mixed-citation xmlns:xlink="http://www.w3.org/1999/xlink" xlink:type="simple"><person-group><name name-style="western"><surname>Zhang</surname><given-names>SY</given-names></name><name name-style="western"><surname>Ye</surname><given-names>S</given-names></name><name name-style="western"><surname>Tibpromma</surname><given-names>S</given-names></name><name name-style="western"><surname>Karunarathna</surname><given-names>SC</given-names></name><name name-style="western"><surname>Zhao</surname><given-names>G</given-names></name><name name-style="western"><surname>Mapook</surname><given-names>A</given-names></name><name name-style="western"><surname>Xu</surname><given-names>JC</given-names></name></person-group> (<year>2023</year>) <article-title>Taxonomy, phylogeny, and successful cultivation of <italic><tp:taxon-name><tp:taxon-name-part taxon-name-part-type="genus">Marasmiellus</tp:taxon-name-part><tp:taxon-name-part taxon-name-part-type="species">scandens</tp:taxon-name-part></tp:taxon-name></italic> (<tp:taxon-name><tp:taxon-name-part taxon-name-part-type="phylum">Basidiomycota</tp:taxon-name-part></tp:taxon-name>) associated with <italic><tp:taxon-name><tp:taxon-name-part taxon-name-part-type="genus">Aquilaria</tp:taxon-name-part><tp:taxon-name-part taxon-name-part-type="species">sinensis</tp:taxon-name-part></tp:taxon-name></italic> (agarwood tree) in China.</article-title><source>Phytotaxa</source><volume>616</volume>(<issue>1</issue>): <fpage>60</fpage>–<lpage>68</lpage>. <ext-link xlink:href="10.11646/phytotaxa.616.1.4" ext-link-type="doi" xlink:type="simple">https://doi.org/10.11646/phytotaxa.616.1.4</ext-link></mixed-citation></ref><ref id="B47"><mixed-citation xmlns:xlink="http://www.w3.org/1999/xlink" xlink:type="simple"><person-group><name name-style="western"><surname>Turner</surname><given-names>GJ</given-names></name></person-group> (<year>1971</year>) <tp:taxon-name><tp:taxon-name-part taxon-name-part-type="kingdom">Fungi</tp:taxon-name-part></tp:taxon-name> and plant disease in Sarawak. Phytopathological Papers 13, 55 pp.</mixed-citation></ref><ref id="B2"><mixed-citation xmlns:xlink="http://www.w3.org/1999/xlink" xlink:type="simple"><person-group><name name-style="western"><surname>Amoako-Attah</surname><given-names>I</given-names></name><name name-style="western"><surname>Shahin</surname><given-names>AS</given-names></name><name name-style="western"><surname>Aime</surname><given-names>MC</given-names></name><name name-style="western"><surname>Odamtten</surname><given-names>GT</given-names></name><name name-style="western"><surname>Cornelius</surname><given-names>E</given-names></name><name name-style="western"><surname>Nyaku</surname><given-names>ST</given-names></name><name name-style="western"><surname>Kumi-Asare</surname><given-names>E</given-names></name><name name-style="western"><surname>Yahaya</surname><given-names>HB</given-names></name><name name-style="western"><surname>Bailey</surname><given-names>BA</given-names></name></person-group> (<year>2020</year>) <article-title>Identification and characterization of fungi causing thread blight diseases on cacao in Ghana.</article-title><source>Plant Disease</source><volume>104</volume>(<issue>11</issue>): <fpage>3033</fpage>–<lpage>3042</lpage>. <ext-link xlink:href="10.1094/PDIS-03-20-0565-RE" ext-link-type="doi" xlink:type="simple">https://doi.org/10.1094/PDIS-03-20-0565-RE</ext-link></mixed-citation></ref><ref id="B1"><mixed-citation xmlns:xlink="http://www.w3.org/1999/xlink" xlink:type="simple"><person-group><name name-style="western"><surname>Ali</surname><given-names>SS</given-names></name><name name-style="western"><surname>Amoako-Attah</surname><given-names>I</given-names></name><name name-style="western"><surname>Shao</surname><given-names>J</given-names></name><name name-style="western"><surname>Kumi-Asare</surname><given-names>E</given-names></name><name name-style="western"><surname>Meinhardt</surname><given-names>LW</given-names></name><name name-style="western"><surname>Bailey</surname><given-names>BA</given-names></name></person-group> (<year>2021</year>) Mitochondrial genomics of six cacao pathogens from the basidiomycete family <tp:taxon-name><tp:taxon-name-part taxon-name-part-type="family">Marasmiaceae</tp:taxon-name-part></tp:taxon-name>. Frontiers in Microbiology 12: 752094. <ext-link xlink:href="10.3389/fmicb.2021.752094" ext-link-type="doi" xlink:type="simple">https://doi.org/10.3389/fmicb.2021.752094</ext-link></mixed-citation></ref><ref id="B21"><mixed-citation xmlns:xlink="http://www.w3.org/1999/xlink" xlink:type="simple"><person-group><name name-style="western"><surname>Lu</surname><given-names>L</given-names></name><name name-style="western"><surname>Tibpromma</surname><given-names>S</given-names></name><name name-style="western"><surname>Karunarathna</surname><given-names>SC</given-names></name><name name-style="western"><surname>Jayawardena</surname><given-names>RS</given-names></name><name name-style="western"><surname>Lumyong</surname><given-names>S</given-names></name><name name-style="western"><surname>Xu</surname><given-names>JC</given-names></name><name name-style="western"><surname>Hyde</surname><given-names>KD</given-names></name></person-group> (<year>2022</year>) <article-title>Comprehensive review of fungi on coffee.</article-title><source>Pathogens (Basel, Switzerland)</source><volume>11</volume>(<issue>4</issue>): <fpage>411</fpage>. <ext-link xlink:href="10.3390/pathogens11040411" ext-link-type="doi" xlink:type="simple">https://doi.org/10.3390/pathogens11040411</ext-link></mixed-citation></ref></ref-list></tp:taxon-treatment>
