# Supplementary material for: ﻿Morphological and molecular identification of two new Marasmiellus species (Omphalotaceae, Agaricales) from Thailand
Source: MycoKeys. 2024 Sep 24;109:31–48. doi: 10.3897/mycokeys.109.129791 (PMC11445607; doi:10.3897/mycokeys.109.129791)
Supplement: XML Treatment for Paramarasmius colocasiae [file mycokeys.109.129791-treatment5.xml]

<!DOCTYPE tp:taxon-treatment
  PUBLIC "-//TaxonX//DTD Taxonomic Treatment Publishing DTD v0 20100105//EN" "tax-treatment-NSO.dtd">
<tp:taxon-treatment xmlns:tp="http://www.plazi.org/taxpub"><tp:treatment-meta><kwd-group><label>Taxon classification</label><kwd>
                <named-content content-type="kingdom">Fungi</named-content>
              </kwd><kwd>
                <named-content content-type="order">Agaricales</named-content>
              </kwd><kwd>
                <named-content content-type="family">Omphalotaceae</named-content>
              </kwd></kwd-group><mixed-citation publication-type="journal"><person-group><name><surname>Lu</surname><given-names>Wenhua</given-names></name><name><surname>Nutaratat</surname><given-names>Pumin</given-names></name><name><surname>Kumla</surname><given-names>Jaturong</given-names></name><name><surname>Tibpromma</surname><given-names>Saowaluck</given-names></name><name><surname>Elgorban</surname><given-names>Abdallah M.</given-names></name><name><surname>Karunarathna</surname><given-names>Samantha C.</given-names></name><name><surname>Suwannarach</surname><given-names>Nakarin</given-names></name></person-group><article-title>﻿Morphological and molecular identification of two new <italic><tp:taxon-name><tp:taxon-name-part taxon-name-part-type="genus" reg="Marasmiellus">Marasmiellus</tp:taxon-name-part></tp:taxon-name></italic> species (<tp:taxon-name><tp:taxon-name-part taxon-name-part-type="family">Omphalotaceae</tp:taxon-name-part></tp:taxon-name>, <tp:taxon-name><tp:taxon-name-part taxon-name-part-type="genus" reg="Agaricales">Agaricales</tp:taxon-name-part></tp:taxon-name>) from Thailand</article-title><source>MycoKeys</source><day>24</day><month>09</month><year>2024</year><volume>109</volume><fpage>31</fpage><lpage>48</lpage><pub-id pub-id-type="doi">10.3897/mycokeys.109.129791</pub-id></mixed-citation></tp:treatment-meta><tp:nomenclature><label>﻿</label><tp:taxon-name>
              <object-id xmlns:xlink="http://www.w3.org/1999/xlink" content-type="arpha" xlink:type="simple">06300D81-DFF1-5B72-A400-159BAA4FC461</object-id>
              <tp:taxon-name-part taxon-name-part-type="genus" reg="Paramarasmius">Paramarasmius</tp:taxon-name-part>
              <tp:taxon-name-part taxon-name-part-type="species" reg="colocasiae">colocasiae</tp:taxon-name-part>
              <object-id xmlns:xlink="http://www.w3.org/1999/xlink" content-type="mycobank" xlink:type="simple">854270</object-id>
            </tp:taxon-name><tp:taxon-authority>(Capelari &amp; Antonín) W. Lu, N. Suwannar. &amp; J. Kumla</tp:taxon-authority><tp:taxon-status xmlns:xlink="http://www.w3.org/1999/xlink" xlink:type="simple">comb. nov.</tp:taxon-status><tp:nomenclature-citation-list><tp:nomenclature-citation><tp:taxon-name>
                  <tp:taxon-name-part taxon-name-part-type="genus" reg="Marasmiellus"/>
                  <tp:taxon-name-part taxon-name-part-type="species" reg="colocasiae"/>
                </tp:taxon-name><comment>≡ <tp:taxon-name><tp:taxon-name-part taxon-name-part-type="genus" reg="Marasmiellus">Marasmiellus</tp:taxon-name-part><tp:taxon-name-part taxon-name-part-type="species" reg="colocasiae">colocasiae</tp:taxon-name-part></tp:taxon-name> Capelari &amp; Antonín, <italic>Cryptog. Mycol.</italic> 31(2): 138 (2010) </comment></tp:nomenclature-citation></tp:nomenclature-citation-list></tp:nomenclature></tp:taxon-treatment>
